# Supplementary material for: Identification of B-cell epitopes in an antigen for inducing specific class of antibodies
Source: Biol Direct. 2013 Oct 30;8:27. doi: 10.1186/1745-6150-8-27 (PMC3831251; doi:10.1186/1745-6150-8-27)
Supplement: Additional file 1 — Comparison of dipeptide composition of various types of BCEs and non-BCEs. [file 1745-6150-8-27-S1.xlsx]

## Sheet: Sheet1
	Additional File 1
Comparison of dipeptide composition of various types of BCEs and non-BCEs
Dipeptides	IgG_positive_Composition(%)	IgG_negative_Composition(%)	p-value		IgE_positive_Composition(%)	IgE_negative_Composition(%)	p-value		IgA_positive_Composition(%)	IgA_negative_Composition(%)	p-value		BCEs_Composition(%)	Non-BCEs_Composition(%)	p-value
AA	0.742	0.751	0.799324		0.597	0.758	0.0082811		0.312	0.753	7.50403e-06		0.775	0.707	0.047385
AC	0.075	0.102	0.00558672		0.165	0.089	0.00276284		0.028	0.094	0.00105218		0.097	0.088	0.377598
AD	0.312	0.329	0.379746		0.267	0.327	0.0945032		0.161	0.325	0.0275799		0.338	0.3	0.0450597
AE	0.511	0.478	0.191785		0.42	0.493	0.0911444		0.366	0.49	0.155189		0.486	0.492	0.798957
AF	0.251	0.249	0.90977		0.341	0.244	0.00754122		0.023	0.252	1.38882e-31		0.244	0.259	0.353762
AG	0.553	0.652	0.000550051		0.391	0.636	6.77984e-10		0.663	0.62	0.789937		0.679	0.53	5.53039e-08
AH	0.151	0.168	0.194297		0.185	0.161	0.411134		0.154	0.163	0.902516		0.167	0.156	0.439349
AI	0.328	0.354	0.190132		0.189	0.356	2.25681e-10		0.268	0.347	0.259503		0.372	0.305	0.000292909
AK	0.415	0.454	0.0968915		0.299	0.451	8.65178e-06		0.166	0.445	4.29021e-05		0.475	0.39	0.000154762
AL	0.544	0.646	8.75535e-05		0.61	0.613	0.952302		0.248	0.617	7.1375e-06		0.656	0.547	1.70157e-05
AM	0.115	0.151	0.00372809		0.215	0.135	0.0105548		0.115	0.14	0.725297		0.145	0.131	0.244534
AN	0.298	0.378	0.000143243		0.299	0.356	0.108111		0.207	0.354	0.0212358		0.389	0.296	3.77717e-06
AP	0.607	0.444	1.47456e-09		0.368	0.504	0.000428622		0.327	0.498	0.0716991		0.454	0.561	1.67771e-05
AQ	0.33	0.338	0.708807		0.341	0.335	0.871342		0.094	0.338	5.05482e-12		0.342	0.325	0.39332
AR	0.385	0.324	0.00356001		0.297	0.347	0.158676		0.167	0.346	0.0208823		0.33	0.365	0.0745948
AS	0.507	0.56	0.032209		0.345	0.556	6.3004e-08		0.336	0.545	0.0280618		0.586	0.477	4.5868e-06
AT	0.422	0.502	0.000493077		0.38	0.483	0.0131776		0.419	0.477	0.569041		0.516	0.415	7.56807e-06
AV	0.451	0.47	0.402994		0.492	0.462	0.531313		0.189	0.467	8.06557e-07		0.473	0.451	0.313353
AW	0.13	0.063	7.93386e-09		0.059	0.086	0.0624522		0	0.085	1.0919e-71		0.065	0.115	8.98287e-07
AY	0.191	0.201	0.515225		0.264	0.193	0.0427715		0.033	0.199	1.78168e-08		0.197	0.198	0.96623
CA	0.13	0.117	0.299675		0.165	0.118	0.0677169		0.098	0.122	0.617419		0.113	0.134	0.0565627
CC	0.043	0.058	0.0832352		0.121	0.049	0.00275745		0.091	0.053	0.34565		0.051	0.057	0.502954
CD	0.078	0.087	0.44211		0.156	0.079	0.00473555		0.039	0.085	0.0455055		0.08	0.09	0.386941
CE	0.073	0.07	0.757919		0.119	0.068	0.0151021		0.047	0.071	0.378409		0.065	0.079	0.111293
CF	0.04	0.051	0.133158		0.05	0.047	0.861824		0.024	0.048	0.161711		0.051	0.041	0.144432
CG	0.118	0.172	3.20819e-05		0.326	0.143	2.36288e-06		0.013	0.156	4.70058e-21		0.159	0.148	0.420117
CH	0.039	0.053	0.0515151		0.071	0.047	0.148469		0	0.049	1.82041e-40		0.052	0.043	0.231332
CI	0.048	0.052	0.613776		0.058	0.05	0.648728		0.057	0.05	0.819883		0.051	0.05	0.882294
CK	0.108	0.091	0.11376		0.149	0.093	0.0280519		0.177	0.096	0.177394		0.084	0.117	0.0018898
CL	0.082	0.136	6.47855e-07		0.17	0.115	0.0372839		0.04	0.119	0.000875602		0.134	0.095	0.000374289
CM	0.024	0.032	0.147189		0.068	0.027	0.0320957		0.05	0.03	0.410918		0.028	0.032	0.502935
CN	0.071	0.099	0.00409603		0.232	0.081	7.45195e-06		0.039	0.091	0.0258431		0.086	0.096	0.353711
CP	0.092	0.109	0.119416		0.049	0.107	4.58667e-05		0.019	0.104	6.53587e-08		0.116	0.084	0.0012911
CQ	0.056	0.075	0.0283308		0.227	0.058	9.01057e-08		0.169	0.068	0.0926276		0.057	0.087	0.00116116
CR	0.089	0.087	0.872468		0.159	0.083	0.0140711		0.051	0.088	0.258837		0.08	0.099	0.0765617
CS	0.154	0.162	0.525106		0.3	0.15	3.07504e-05		0.025	0.161	2.65538e-12		0.151	0.174	0.084034
CT	0.118	0.11	0.493301		0.092	0.114	0.241152		0.07	0.113	0.192122		0.113	0.113	0.997308
CV	0.077	0.097	0.0552635		0.096	0.09	0.778496		0.191	0.089	0.14478		0.095	0.083	0.254632
CW	0.03	0.019	0.0266541		0.002	0.024	7.97838e-16		0.013	0.023	0.476024		0.021	0.025	0.33864
CY	0.045	0.054	0.251818		0.045	0.052	0.690341		0.113	0.05	0.27633		0.054	0.047	0.368352
DA	0.33	0.339	0.644345		0.377	0.334	0.276665		0.255	0.337	0.34118		0.337	0.335	0.943435
DC	0.06	0.075	0.090376		0.2	0.062	1.4259e-05		0.013	0.071	3.02286e-05		0.063	0.081	0.0519018
DD	0.282	0.231	0.0110119		0.318	0.242	0.0934513		0.123	0.248	0.00387096		0.224	0.283	0.00167609
DE	0.386	0.36	0.203264		0.509	0.359	0.00308932		0.558	0.366	0.226516		0.341	0.411	0.000817535
DF	0.228	0.205	0.157935		0.126	0.218	0.000216636		0.193	0.212	0.780457		0.213	0.211	0.885829
DG	0.348	0.368	0.323387		0.27	0.368	0.00476025		0.189	0.364	0.00480999		0.382	0.331	0.0111916
DH	0.107	0.096	0.304396		0.125	0.098	0.259104		0.031	0.101	0.00226423		0.095	0.108	0.195704
DI	0.311	0.333	0.266605		0.404	0.32	0.0431872		0.235	0.327	0.218859		0.327	0.323	0.846357
DK	0.39	0.346	0.0356016		0.429	0.355	0.0738711		0.678	0.356	0.0108266		0.331	0.404	0.000330736
DL	0.485	0.439	0.0535884		0.444	0.454	0.80925		0.163	0.457	4.26736e-08		0.443	0.47	0.241631
DM	0.109	0.105	0.704698		0.041	0.111	1.63219e-07		0.021	0.107	8.73621e-08		0.113	0.096	0.0957394
DN	0.182	0.278	1.23568e-09		0.159	0.253	0.000392005		0.243	0.248	0.950935		0.291	0.18	3.03402e-12
DP	0.37	0.203	1.74867e-16		0.24	0.257	0.647841		0.252	0.256	0.95983		0.198	0.346	1.34044e-15
DQ	0.153	0.188	0.00952748		0.242	0.173	0.0183175		0.077	0.178	0.00710597		0.185	0.165	0.14193
DR	0.348	0.252	2.54825e-06		0.373	0.277	0.0131088		0.054	0.285	8.21478e-09		0.244	0.344	1.69779e-07
DS	0.367	0.387	0.35024		0.222	0.391	4.16889e-08		0.267	0.382	0.0746922		0.406	0.341	0.00123188
DT	0.287	0.308	0.266098		0.132	0.313	2.24425e-13		0.198	0.303	0.094078		0.329	0.259	0.00020696
DV	0.387	0.378	0.683425		0.312	0.386	0.0432827		0.251	0.382	0.0833194		0.387	0.371	0.429971
DW	0.069	0.051	0.0373434		0.079	0.055	0.238556		0.062	0.056	0.874382		0.048	0.071	0.00592839
DY	0.191	0.178	0.384934		0.12	0.186	0.00615527		0.097	0.183	0.0119355		0.185	0.177	0.543258
EA	0.413	0.516	4.88331e-06		0.471	0.484	0.763956		0.218	0.486	0.000509001		0.526	0.417	9.44636e-07
EC	0.124	0.097	0.013367		0.175	0.101	0.00701501		0.046	0.106	0.0309349		0.09	0.13	0.000162216
ED	0.437	0.387	0.0291865		0.547	0.393	0.00167081		0.982	0.397	0.00951167		0.36	0.47	1.22855e-06
EE	0.646	0.703	0.0969615		1.023	0.662	2.25719e-06		1.566	0.675	0.00337284		0.655	0.731	0.0231065
EF	0.241	0.183	0.000416053		0.208	0.201	0.814957		0.118	0.202	0.0305098		0.182	0.232	0.000870531
EG	0.355	0.458	2.09892e-06		0.54	0.417	0.00687221		0.139	0.428	1.02686e-08		0.455	0.379	0.00032333
EH	0.127	0.131	0.714985		0.111	0.131	0.33422		0.048	0.131	0.00107662		0.135	0.122	0.286994
EI	0.321	0.327	0.732724		0.36	0.323	0.318012		0.403	0.324	0.405366		0.322	0.329	0.724592
EK	0.466	0.583	3.02303e-06		0.535	0.547	0.824346		0.383	0.548	0.0700298		0.592	0.474	2.71003e-06
EL	0.46	0.583	5.2456e-07		0.653	0.536	0.0321164		0.534	0.544	0.935369		0.577	0.493	0.000592049
EM	0.144	0.116	0.0201007		0.059	0.13	8.18061e-05		0.248	0.124	0.130705		0.12	0.133	0.240674
EN	0.305	0.386	6.9878e-05		0.425	0.356	0.0944058		0.126	0.363	0.000130687		0.386	0.319	0.000748331
EP	0.289	0.252	0.045672		0.406	0.254	0.000269698		0.146	0.265	0.0662639		0.238	0.303	0.000238158
EQ	0.307	0.307	0.975883		0.575	0.289	3.7961e-09		0.707	0.303	0.00372133		0.273	0.36	3.02359e-06
ER	0.338	0.315	0.269116		0.52	0.309	9.35398e-06		0.137	0.324	0.000184735		0.297	0.361	0.00147742
ES	0.321	0.363	0.0321399		0.426	0.345	0.0424909		0.27	0.351	0.304176		0.358	0.336	0.25095
ET	0.317	0.341	0.227231		0.172	0.344	2.18555e-09		0.386	0.333	0.588628		0.358	0.296	0.00148416
EV	0.422	0.415	0.746786		0.562	0.407	0.00179341		0.266	0.419	0.0391204		0.402	0.44	0.0769076
EW	0.049	0.049	0.962122		0.1	0.046	0.00855046		0.026	0.05	0.20813		0.045	0.057	0.0991752
EY	0.197	0.201	0.813871		0.229	0.197	0.400748		0.163	0.2	0.628642		0.198	0.201	0.858154
FA	0.218	0.208	0.531597		0.173	0.214	0.136227		0.055	0.213	5.86245e-08		0.214	0.206	0.615509
FC	0.08	0.084	0.657736		0.137	0.079	0.0229822		0.025	0.083	0.00136384		0.08	0.087	0.45053
FD	0.291	0.202	6.27314e-07		0.202	0.232	0.300237		0.185	0.231	0.465083		0.202	0.274	1.4708e-05
FE	0.166	0.18	0.349903		0.184	0.175	0.718891		0.328	0.174	0.138702		0.177	0.173	0.825281
FF	0.181	0.141	0.00686741		0.163	0.153	0.685965		0.209	0.153	0.47885		0.138	0.179	0.00271261
FG	0.281	0.269	0.49287		0.33	0.269	0.102853		0.359	0.272	0.463676		0.261	0.291	0.0876893
FH	0.073	0.062	0.19706		0.046	0.067	0.145163		0.013	0.066	0.000119205		0.065	0.067	0.749148
FI	0.118	0.197	3.80897e-09		0.1	0.177	0.00032454		0.117	0.173	0.214795		0.209	0.115	2.64457e-12
FK	0.243	0.228	0.378041		0.211	0.234	0.436678		0.346	0.231	0.219231		0.228	0.241	0.423467
FL	0.269	0.344	8.06516e-05		0.3	0.321	0.554998		0.507	0.318	0.0888239		0.345	0.28	0.000521981
FM	0.048	0.036	0.0786241		0.054	0.039	0.300715		0	0.04	1.29379e-38		0.035	0.048	0.045456
FN	0.182	0.203	0.150846		0.236	0.194	0.201737		0.118	0.197	0.106316		0.201	0.188	0.37898
FP	0.324	0.217	4.80997e-08		0.554	0.231	4.25726e-10		1.263	0.24	1.1564e-07		0.164	0.386	1.64415e-31
FQ	0.163	0.115	0.000251768		0.122	0.131	0.681688		0.719	0.124	1.92833e-05		0.104	0.172	4.51078e-08
FR	0.186	0.134	0.000279196		0.196	0.148	0.0826286		0.198	0.15	0.396053		0.126	0.188	3.97605e-06
FS	0.254	0.312	0.000957108		0.311	0.292	0.598099		0.153	0.295	0.053414		0.315	0.26	0.00154618
FT	0.245	0.211	0.0462916		0.152	0.227	0.0036684		0.107	0.223	0.0197502		0.219	0.227	0.64009
FV	0.166	0.208	0.00368482		0.191	0.195	0.908047		0.2	0.194	0.93323		0.21	0.171	0.00691216
FW	0.039	0.039	0.911495		0.025	0.04	0.161943		0	0.039	6.64081e-39		0.041	0.036	0.422504
FY	0.1	0.121	0.0544545		0.198	0.109	0.00209169		0.045	0.115	0.00393976		0.114	0.114	0.958628
GA	0.635	0.623	0.684356		0.351	0.645	1.30742e-13		0.733	0.625	0.501769		0.649	0.592	0.0447289
GC	0.122	0.128	0.629321		0.154	0.124	0.27		0.097	0.127	0.431692		0.126	0.127	0.954799
GD	0.376	0.366	0.615255		0.408	0.367	0.328912		0.158	0.372	4.34581e-05		0.365	0.375	0.615832
GE	0.39	0.416	0.232243		0.409	0.408	0.979366		0.203	0.41	0.000417703		0.421	0.388	0.120807
GF	0.278	0.266	0.501556		0.191	0.275	0.00243203		0.258	0.27	0.886937		0.274	0.264	0.580496
GG	0.723	0.602	0.00034179		0.425	0.655	4.40404e-07		0.578	0.641	0.684033		0.62	0.672	0.100545
GH	0.139	0.151	0.348799		0.134	0.148	0.531366		0.021	0.148	6.70413e-09		0.155	0.135	0.105742
GI	0.302	0.372	0.000295884		0.242	0.357	0.0006532		0.28	0.35	0.389193		0.387	0.292	6.12523e-07
GK	0.444	0.426	0.426427		0.351	0.437	0.0293992		0.622	0.43	0.122346		0.43	0.434	0.851282
GL	0.545	0.481	0.00961183		0.501	0.501	0.991921		0.149	0.505	6.23992e-10		0.485	0.527	0.0712658
GM	0.18	0.155	0.0881459		0.078	0.169	1.59804e-07		0.062	0.164	0.00136236		0.164	0.161	0.804715
GN	0.337	0.383	0.0256381		0.2	0.379	8.44111e-10		0.212	0.37	0.0149337		0.404	0.312	2.57283e-06
GP	0.561	0.408	1.32692e-08		0.328	0.465	0.000693946		0.171	0.46	5.20764e-07		0.42	0.513	0.000184806
GQ	0.32	0.324	0.834893		0.848	0.288	2.26292e-10		0.435	0.321	0.247084		0.268	0.407	1.00685e-09
GR	0.481	0.409	0.00909174		0.34	0.438	0.00723616		0.511	0.431	0.557697		0.415	0.459	0.0753012
GS	0.521	0.54	0.444968		0.414	0.542	0.00300128		0.44	0.535	0.330846		0.555	0.501	0.0283799
GT	0.423	0.432	0.720013		0.35	0.434	0.026974		0.337	0.43	0.325708		0.442	0.409	0.149857
GV	0.444	0.447	0.905002		0.335	0.454	0.00287654		0.178	0.449	1.23081e-06		0.463	0.42	0.0546299
GW	0.131	0.109	0.0659515		0.154	0.113	0.11372		0.066	0.116	0.0929156		0.105	0.133	0.0142981
GY	0.25	0.218	0.0653311		0.278	0.225	0.133046		0.245	0.228	0.819632		0.212	0.255	0.00976043
HA	0.118	0.144	0.0303494		0.158	0.134	0.344855		0.027	0.137	7.64229e-08		0.144	0.122	0.0562442
HC	0.029	0.039	0.108678		0.063	0.034	0.0814395		0	0.036	1.79592e-30		0.037	0.033	0.588856
HD	0.112	0.104	0.503167		0.079	0.109	0.112855		0.075	0.107	0.331113		0.107	0.106	0.894669
HE	0.085	0.106	0.0497587		0.05	0.103	0.000485902		0.019	0.1	2.99727e-08		0.113	0.078	0.000571443
HF	0.117	0.098	0.114691		0.188	0.098	0.000954774		0.018	0.105	3.29937e-06		0.09	0.125	0.0018102
HG	0.164	0.169	0.686991		0.111	0.171	0.00629195		0.09	0.168	0.024655		0.177	0.153	0.0844108
HH	0.054	0.05	0.526524		0.004	0.054	5.45292e-25		0.134	0.05	0.347122		0.053	0.049	0.569422
HI	0.11	0.137	0.0254585		0.166	0.126	0.131422		0.033	0.129	2.08754e-06		0.136	0.117	0.113125
HK	0.08	0.121	0.00025254		0.092	0.109	0.400407		0.04	0.108	0.00398942		0.125	0.081	8.58099e-05
HL	0.206	0.174	0.0319696		0.126	0.188	0.00597535		0.062	0.186	1.98041e-05		0.181	0.189	0.561647
HM	0.033	0.043	0.152505		0.003	0.043	3.82732e-15		0	0.041	8.14483e-30		0.048	0.028	0.00220609
HN	0.075	0.115	0.000116897		0.071	0.104	0.0564748		0.171	0.101	0.231468		0.118	0.077	6.8685e-05
HP	0.114	0.096	0.10251		0.142	0.099	0.109528		0.034	0.103	0.0061282		0.092	0.117	0.0274952
HQ	0.149	0.079	8.90896e-09		0.124	0.1	0.288035		0.116	0.101	0.769774		0.074	0.144	2.9331e-10
HR	0.139	0.109	0.0175678		0.106	0.119	0.603928		0.15	0.118	0.720231		0.108	0.134	0.0326449
HS	0.145	0.13	0.248366		0.114	0.136	0.343567		0.146	0.135	0.885358		0.131	0.14	0.469786
HT	0.103	0.145	0.000336187		0.058	0.137	1.51783e-06		0.026	0.133	6.54866e-08		0.156	0.094	9.42057e-08
HV	0.153	0.114	0.00190892		0.103	0.128	0.199296		0.066	0.127	0.0745788		0.117	0.142	0.0252259
HW	0.033	0.03	0.617373		0.056	0.03	0.0875941		0.027	0.031	0.813608		0.028	0.037	0.124969
HY	0.093	0.077	0.102591		0.041	0.085	0.000499485		0.027	0.083	0.00444389		0.082	0.083	0.879382
IA	0.313	0.424	3.35169e-08		0.258	0.397	2.70404e-05		0.277	0.39	0.125156		0.444	0.303	1.56513e-12
IC	0.088	0.084	0.679589		0.083	0.086	0.894113		0.101	0.086	0.77335		0.084	0.088	0.691699
ID	0.243	0.288	0.0110952		0.162	0.281	4.69867e-06		0.245	0.274	0.671833		0.301	0.23	2.86442e-05
IE	0.32	0.29	0.103717		0.226	0.304	0.0118245		0.122	0.301	5.94592e-05		0.299	0.3	0.989029
IF	0.157	0.164	0.652874		0.083	0.167	2.51269e-05		0.287	0.16	0.137389		0.17	0.149	0.126796
IG	0.272	0.291	0.294986		0.188	0.291	0.000147075		0.348	0.284	0.451356		0.301	0.26	0.0227092
IH	0.116	0.113	0.840114		0.103	0.115	0.546353		0.088	0.115	0.49487		0.115	0.113	0.865997
II	0.241	0.255	0.464102		0.139	0.258	1.07054e-05		0.409	0.249	0.103662		0.264	0.23	0.049578
IK	0.262	0.398	1.60118e-12		0.254	0.361	0.00122249		0.319	0.355	0.718391		0.414	0.262	4.22414e-15
IL	0.35	0.407	0.00489681		0.303	0.394	0.0138743		0.273	0.39	0.1191		0.42	0.34	6.87796e-05
IM	0.076	0.078	0.854348		0.05	0.079	0.0413196		0.068	0.078	0.769123		0.081	0.072	0.316082
IN	0.276	0.303	0.149983		0.345	0.291	0.165782		0.228	0.296	0.304715		0.3	0.286	0.429426
IP	0.368	0.335	0.111676		0.467	0.337	0.00296394		0.395	0.345	0.638628		0.32	0.384	0.0014256
IQ	0.165	0.233	2.83531e-06		0.319	0.204	0.00114942		0.047	0.213	9.31015e-11		0.227	0.186	0.00508124
IR	0.26	0.221	0.0311256		0.246	0.233	0.695234		0.235	0.234	0.988446		0.218	0.257	0.0226668
IS	0.309	0.377	0.000510218		0.333	0.357	0.525039		0.37	0.355	0.870828		0.382	0.314	0.000482316
IT	0.289	0.37	3.23055e-05		0.21	0.353	1.19551e-06		0.637	0.341	0.0169827		0.382	0.286	5.34711e-07
IV	0.275	0.312	0.0489513		0.315	0.3	0.654736		0.164	0.302	0.00758015		0.315	0.279	0.0478661
IW	0.046	0.04	0.394589		0.022	0.043	0.029686		0	0.042	7.82301e-37		0.042	0.041	0.804802
IY	0.149	0.134	0.289208		0.107	0.141	0.0888301		0.17	0.139	0.596059		0.137	0.143	0.636035
KA	0.468	0.473	0.817264		0.397	0.476	0.0603404		0.319	0.473	0.0619475		0.484	0.452	0.181266
KC	0.071	0.092	0.0283698		0.152	0.081	0.00388601		0.041	0.086	0.0646399		0.087	0.083	0.681011
KD	0.371	0.38	0.671772		0.362	0.378	0.665333		0.552	0.375	0.118376		0.379	0.375	0.832064
KE	0.444	0.592	6.23014e-10		0.664	0.537	0.0236192		0.534	0.545	0.921904		0.586	0.481	1.54185e-05
KF	0.178	0.21	0.0345286		0.274	0.195	0.0184669		0.157	0.2	0.563896		0.204	0.193	0.444538
KG	0.341	0.332	0.651187		0.269	0.34	0.0396219		0.41	0.334	0.403778		0.337	0.332	0.777768
KH	0.114	0.123	0.475641		0.106	0.121	0.487858		0.055	0.121	0.02		0.126	0.111	0.212115
KI	0.324	0.448	4.33849e-09		0.513	0.402	0.0234261		0.271	0.41	0.07191		0.445	0.352	1.54667e-05
KK	0.55	0.596	0.116417		0.515	0.586	0.133378		0.286	0.584	7.75849e-05		0.61	0.537	0.0102814
KL	0.441	0.53	0.000190604		0.291	0.515	4.74117e-10		0.453	0.502	0.664896		0.555	0.418	3.01948e-09
KM	0.114	0.13	0.187532		0.046	0.131	1.47147e-09		0.023	0.126	1.10414e-05		0.141	0.101	0.000558015
KN	0.317	0.344	0.174725		0.207	0.344	8.5907e-07		0.295	0.336	0.696196		0.359	0.299	0.00181585
KP	0.478	0.291	1.6429e-15		0.32	0.353	0.368253		0.288	0.352	0.552169		0.288	0.448	1.44929e-13
KQ	0.258	0.286	0.104351		0.159	0.285	7.25864e-07		0.506	0.275	0.0657475		0.295	0.249	0.00733804
KR	0.313	0.252	0.00140703		0.206	0.276	0.0174311		0.432	0.27	0.108078		0.254	0.3	0.0120877
KS	0.332	0.334	0.892346		0.195	0.343	1.09958e-06		0.422	0.332	0.359274		0.347	0.312	0.073995
KT	0.328	0.368	0.0451482		0.428	0.35	0.0695639		0.312	0.355	0.615644		0.363	0.343	0.323221
KV	0.336	0.407	0.000583328		0.462	0.379	0.093838		0.118	0.387	2.89685e-06		0.406	0.35	0.00635203
KW	0.067	0.075	0.414763		0.06	0.073	0.427015		0.055	0.072	0.589685		0.076	0.065	0.219941
KY	0.217	0.241	0.157504		0.334	0.227	0.00449874		0.108	0.235	0.000786571		0.234	0.232	0.928923
LA	0.505	0.569	0.00915983		0.458	0.554	0.0286082		0.251	0.551	4.83868e-05		0.586	0.49	6.32714e-05
LC	0.124	0.135	0.355673		0.195	0.128	0.0313612		0.323	0.13	0.019922		0.126	0.141	0.222114
LD	0.388	0.475	0.00012111		0.344	0.454	0.00619797		0.179	0.45	1.64427e-05		0.494	0.375	8.07598e-08
LE	0.454	0.575	4.23807e-07		0.726	0.524	0.000203182		0.227	0.54	4.96171e-05		0.566	0.491	0.00185511
LF	0.276	0.311	0.0607633		0.275	0.301	0.446537		0.096	0.302	4.84123e-05		0.318	0.271	0.00831305
LG	0.563	0.459	3.9587e-05		0.294	0.505	1.98807e-09		0.324	0.494	0.0266353		0.478	0.514	0.1279
LH	0.125	0.144	0.125415		0.118	0.139	0.338818		0.068	0.138	0.0816237		0.148	0.122	0.0333128
LI	0.341	0.396	0.00804752		0.201	0.39	3.1765e-10		0.365	0.379	0.868828		0.417	0.319	1.41278e-06
LK	0.478	0.602	5.16768e-07		0.525	0.565	0.394323		0.377	0.564	0.100829		0.614	0.483	7.39574e-08
LL	0.666	0.727	0.0534727		0.545	0.718	0.00129698		0.277	0.712	1.91362e-09		0.753	0.636	0.000109546
LM	0.109	0.133	0.0407333		0.089	0.128	0.0440105		0.035	0.127	1.82472e-06		0.14	0.104	0.00179783
LN	0.324	0.421	5.1318e-06		0.414	0.388	0.535182		0.272	0.391	0.238576		0.424	0.337	3.18149e-05
LP	0.569	0.464	6.7728e-05		0.578	0.492	0.0954778		0.914	0.493	0.00803383		0.444	0.58	5.52748e-08
LQ	0.398	0.39	0.694576		0.526	0.383	0.0022697		1.655	0.379	8.39983e-09		0.353	0.453	3.69246e-06
LR	0.41	0.418	0.69559		0.586	0.404	0.000339399		0.326	0.417	0.361258		0.403	0.435	0.136467
LS	0.5	0.634	1.21502e-07		0.596	0.591	0.918512		0.329	0.594	0.00144502		0.643	0.511	1.24458e-07
LT	0.492	0.508	0.505873		0.269	0.519	1.77049e-10		0.197	0.506	2.0073e-06		0.538	0.448	0.000143736
LV	0.421	0.484	0.00685302		0.344	0.471	0.000963973		0.522	0.463	0.573088		0.497	0.411	0.000117798
LW	0.05	0.056	0.361865		0.033	0.056	0.0515452		0.092	0.054	0.385821		0.058	0.048	0.165746
LY	0.334	0.249	1.04563e-05		0.226	0.279	0.100274		0.057	0.278	3.19473e-15		0.255	0.309	0.00246086
MA	0.185	0.15	0.0155319		0.145	0.162	0.491189		0.193	0.161	0.646688		0.149	0.179	0.0302984
MC	0.015	0.035	0.000178506		0.051	0.027	0.104486		0.013	0.029	0.240479		0.034	0.021	0.022862
MD	0.098	0.09	0.453659		0.053	0.095	0.003559		0.075	0.093	0.568329		0.094	0.09	0.667433
ME	0.166	0.146	0.132182		0.172	0.151	0.508087		0.072	0.153	0.202206		0.144	0.164	0.129954
MF	0.076	0.047	0.00188407		0.031	0.058	0.0266213		0.05	0.056	0.861322		0.049	0.068	0.0206181
MG	0.121	0.098	0.0445637		0.023	0.111	1.80094e-17		0.009	0.106	5.7315e-21		0.107	0.103	0.65949
MH	0.042	0.042	0.994399		0.106	0.038	0.00348546		0.013	0.043	0.0289661		0.036	0.052	0.0374024
MI	0.067	0.086	0.0459477		0.068	0.081	0.419525		0.024	0.081	0.0017531		0.089	0.066	0.0134296
MK	0.116	0.161	0.000505758		0.144	0.147	0.909648		0.163	0.146	0.792935		0.163	0.121	0.00140744
ML	0.098	0.161	1.17025e-07		0.055	0.147	2.89711e-07		0.009	0.142	2.67823e-33		0.175	0.089	5.3319e-13
MM	0.099	0.087	0.360318		0.04	0.094	0.00233223		0.013	0.091	8.15031e-08		0.093	0.087	0.624624
MN	0.095	0.107	0.267102		0.024	0.108	2.01886e-13		0.023	0.104	0.000494588		0.117	0.082	0.000722984
MP	0.094	0.107	0.290549		0.17	0.098	0.00753565		0.037	0.103	0.00274685		0.101	0.105	0.753934
MQ	0.067	0.08	0.137335		0.063	0.077	0.346045		0.029	0.077	0.00955434		0.083	0.065	0.0454
MR	0.091	0.103	0.287487		0.061	0.102	0.0190753		0.026	0.1	8.52364e-06		0.108	0.084	0.0260638
MS	0.1	0.089	0.276218		0.03	0.097	6.19875e-10		0.08	0.093	0.74135		0.095	0.088	0.439438
MT	0.087	0.085	0.846254		0.031	0.089	1.34883e-07		0.032	0.086	0.00559267		0.091	0.076	0.12252
MV	0.124	0.11	0.252902		0.096	0.115	0.359501		0.295	0.112	0.0329669		0.108	0.124	0.163849
MW	0.014	0.027	0.00586247		0	0.025	7.76423e-20		0	0.023	7.78363e-20		0.031	0.012	4.52342e-05
MY	0.046	0.042	0.509521		0.018	0.045	0.00129677		0.008	0.044	4.78923e-05		0.045	0.041	0.519255
NA	0.324	0.413	6.43703e-05		0.471	0.379	0.035896		0.112	0.388	4.3432e-07		0.412	0.342	0.00104823
NC	0.069	0.082	0.173145		0.145	0.073	0.00298095		0.064	0.078	0.792815		0.076	0.081	0.563995
ND	0.249	0.279	0.105996		0.11	0.28	2.06662e-13		0.238	0.269	0.68177		0.297	0.227	6.36314e-05
NE	0.246	0.373	8.08838e-12		0.416	0.327	0.0383599		0.134	0.335	1.88091e-05		0.373	0.27	4.22679e-08
NF	0.155	0.187	0.0320858		0.124	0.18	0.0143453		0.255	0.176	0.351855		0.192	0.153	0.00599661
NG	0.278	0.341	0.000832166		0.289	0.323	0.329433		0.185	0.322	0.0832412		0.348	0.277	0.000105425
NH	0.093	0.096	0.761421		0.06	0.097	0.016535		0.025	0.096	0.00536888		0.101	0.086	0.143785
NI	0.267	0.315	0.00937604		0.198	0.306	0.000515504		0.204	0.301	0.118056		0.329	0.255	3.28156e-05
NK	0.319	0.351	0.106827		0.324	0.342	0.644932		0.406	0.34	0.482517		0.353	0.322	0.116346
NL	0.336	0.373	0.0602368		0.326	0.363	0.290704		0.278	0.362	0.282091		0.379	0.333	0.0150104
NM	0.079	0.069	0.278317		0.05	0.073	0.0695323		0	0.073	3.53452e-59		0.072	0.072	0.924435
NN	0.312	0.369	0.0168446		0.266	0.356	0.0127844		0.272	0.351	0.319503		0.381	0.303	0.000795241
NP	0.416	0.318	5.97397e-05		0.323	0.351	0.426288		0.308	0.35	0.607161		0.318	0.398	0.00031924
NQ	0.2	0.19	0.473939		0.322	0.185	6.27178e-05		0.06	0.195	5.38329e-05		0.179	0.216	0.0087448
NR	0.194	0.166	0.0494099		0.209	0.173	0.235616		0.106	0.176	0.119794		0.163	0.194	0.0222454
NS	0.332	0.416	6.58256e-05		0.3	0.395	0.00861118		0.233	0.391	0.0299085		0.431	0.324	1.84556e-07
NT	0.296	0.332	0.0609473		0.196	0.329	4.07748e-06		0.118	0.323	1.26949e-06		0.35	0.275	6.27522e-05
NV	0.238	0.259	0.221541		0.162	0.258	0.000203642		0.157	0.253	0.0890458		0.271	0.223	0.00434449
NW	0.081	0.059	0.0321868		0.006	0.07	7.05946e-30		0.027	0.067	0.0413671		0.065	0.068	0.802856
NY	0.146	0.176	0.0299209		0.122	0.169	0.0376541		0.03	0.168	1.14678e-12		0.184	0.139	0.000828647
PA	0.62	0.521	0.000215561		0.478	0.558	0.0877079		0.131	0.557	4.46385e-17		0.532	0.584	0.0426563
PC	0.097	0.072	0.0120803		0.086	0.079	0.72466		0.095	0.08	0.770633		0.07	0.095	0.00756436
PD	0.42	0.254	1.44965e-15		0.241	0.312	0.0336828		0.326	0.307	0.833459		0.255	0.389	2.34872e-12
PE	0.399	0.373	0.241028		0.627	0.365	1.61477e-06		0.676	0.378	0.0423431		0.342	0.443	3.48533e-06
PF	0.293	0.205	1.61061e-06		0.357	0.225	0.000850931		1.451	0.22	1.03449e-09		0.167	0.335	4.71387e-21
PG	0.659	0.526	5.23649e-06		0.62	0.565	0.314673		0.256	0.572	7.72091e-06		0.521	0.642	1.1077e-05
PH	0.148	0.11	0.00480592		0.117	0.122	0.825434		0.04	0.123	0.000782491		0.11	0.14	0.0183991
PI	0.227	0.241	0.388386		0.436	0.223	3.24728e-07		0.26	0.236	0.744942		0.221	0.261	0.0133692
PK	0.365	0.278	3.29203e-05		0.256	0.309	0.110071		0.232	0.306	0.35044		0.281	0.344	0.00125442
PL	0.508	0.372	1.53647e-08		0.299	0.423	0.001043		0.617	0.413	0.131251		0.376	0.478	5.32975e-06
PM	0.073	0.103	0.00464957		0.1	0.093	0.735663		0.026	0.094	0.000480629		0.104	0.076	0.00668492
PN	0.33	0.233	6.34898e-06		0.328	0.26	0.0605129		0.185	0.265	0.238234		0.224	0.326	2.40849e-07
PP	0.791	0.464	5.13649e-18		0.322	0.585	1.4684e-10		0.551	0.569	0.872356		0.477	0.71	7.93305e-12
PQ	0.569	0.353	6.40792e-13		0.805	0.396	9.25416e-10		3.381	0.39	1.7715e-14		0.253	0.684	4.17136e-50
PR	0.396	0.233	8.1055e-15		0.259	0.286	0.417378		0.166	0.286	0.0273963		0.231	0.368	8.73962e-13
PS	0.562	0.416	3.87454e-09		0.492	0.461	0.48977		0.591	0.461	0.229651		0.405	0.552	3.16577e-10
PT	0.469	0.417	0.0297487		0.35	0.439	0.041004		0.237	0.435	0.00649648		0.427	0.443	0.460118
PV	0.374	0.326	0.0201555		0.369	0.339	0.464665		0.264	0.342	0.255923		0.323	0.37	0.0158298
PW	0.077	0.048	0.00127634		0.05	0.058	0.597501		0.034	0.058	0.248413		0.048	0.072	0.0051013
PY	0.242	0.188	0.000712991		0.435	0.19	1.85588e-07		0.943	0.197	1.23524e-06		0.149	0.292	8.08114e-19
QA	0.372	0.351	0.314074		0.265	0.364	0.00270292		0.216	0.359	0.0696651		0.362	0.351	0.587571
QC	0.051	0.1	8.7372e-08		0.195	0.077	4.22654e-05		0.061	0.085	0.391944		0.091	0.074	0.0833089
QD	0.237	0.207	0.0737035		0.248	0.215	0.289163		0.19	0.217	0.678693		0.203	0.238	0.0308737
QE	0.259	0.286	0.138012		0.498	0.263	5.27569e-07		0.519	0.275	0.0564211		0.26	0.305	0.0112581
QF	0.174	0.148	0.0577106		0.43	0.138	7.93599e-11		0.522	0.153	0.00232582		0.113	0.224	8.47209e-16
QG	0.325	0.359	0.0963463		0.745	0.322	2.06765e-11		0.517	0.346	0.149219		0.316	0.397	8.09961e-05
QH	0.094	0.126	0.0043316		0.101	0.117	0.384068		0.177	0.116	0.29025		0.128	0.098	0.00582824
QI	0.2	0.251	0.0011409		0.281	0.231	0.155885		0.419	0.233	0.0954047		0.245	0.218	0.0970626
QK	0.326	0.311	0.42698		0.5	0.304	1.13016e-05		0.306	0.316	0.895355		0.292	0.353	0.00104682
QL	0.354	0.356	0.912773		0.524	0.344	0.000211863		1.565	0.342	7.33153e-09		0.317	0.414	2.67324e-06
QM	0.061	0.081	0.0347942		0.055	0.076	0.167027		0.122	0.074	0.397442		0.083	0.062	0.0223073
QN	0.202	0.204	0.920232		0.117	0.209	4.49219e-05		0.197	0.204	0.912134		0.213	0.189	0.100108
QP	0.563	0.346	3.17121e-13		0.664	0.399	2.29736e-05		4.331	0.373	3.35085e-18		0.243	0.682	5.11729e-51
QQ	0.513	0.49	0.511704		1.902	0.404	6.82505e-26		6.216	0.436	1.15081e-12		0.244	0.89	2.18357e-55
QR	0.236	0.222	0.371195		0.435	0.213	8.05431e-08		0.145	0.227	0.118108		0.202	0.265	4.22193e-05
QS	0.261	0.341	1.82812e-05		0.625	0.295	2.83521e-10		0.298	0.316	0.808156		0.312	0.32	0.682859
QT	0.22	0.209	0.493534		0.198	0.214	0.572185		0.246	0.212	0.665641		0.21	0.217	0.623567
QV	0.244	0.27	0.140327		0.23	0.264	0.285386		0.647	0.258	0.00125348		0.267	0.253	0.399131
QW	0.076	0.053	0.0171109		0.115	0.057	0.00738445		0	0.061	2.80066e-46		0.048	0.081	0.000329127
QY	0.165	0.142	0.103566		0.228	0.144	0.0118236		0.378	0.147	0.00881887		0.129	0.18	0.000131879
RA	0.371	0.316	0.00869204		0.417	0.328	0.0395423		0.049	0.336	7.68113e-29		0.31	0.369	0.00292573
RC	0.065	0.11	6.0642e-06		0.259	0.085	8.56663e-07		0.113	0.095	0.726587		0.094	0.097	0.770746
RD	0.216	0.208	0.648698		0.264	0.207	0.103425		0.171	0.211	0.559058		0.203	0.222	0.237382
RE	0.38	0.315	0.00228337		0.469	0.327	0.00216258		0.482	0.334	0.220413		0.296	0.397	9.20331e-07
RF	0.176	0.177	0.984411		0.254	0.171	0.00867551		0.061	0.178	0.00212222		0.171	0.185	0.29687
RG	0.626	0.431	5.35364e-11		0.473	0.494	0.65695		0.405	0.494	0.547466		0.427	0.596	5.35326e-10
RH	0.167	0.126	0.00372456		0.149	0.138	0.716712		0.072	0.14	0.0556843		0.125	0.162	0.00559086
RI	0.233	0.227	0.709287		0.175	0.233	0.0392769		0.259	0.229	0.739672		0.232	0.225	0.621889
RK	0.284	0.29	0.757982		0.236	0.291	0.113316		0.209	0.288	0.239237		0.296	0.274	0.229914
RL	0.39	0.364	0.221472		0.426	0.369	0.170729		0.247	0.374	0.122336		0.36	0.392	0.11565
RM	0.125	0.103	0.0739483		0.085	0.112	0.227414		0.14	0.11	0.688999		0.104	0.119	0.206815
RN	0.228	0.186	0.00729642		0.222	0.198	0.392948		0.184	0.2	0.815063		0.182	0.226	0.00320176
RP	0.437	0.288	2.14487e-11		0.269	0.34	0.0345934		0.288	0.336	0.504786		0.29	0.406	1.65208e-08
RQ	0.215	0.195	0.228281		0.401	0.188	7.14127e-08		0.02	0.204	9.99353e-25		0.177	0.239	5.9344e-05
RR	0.517	0.359	7.61297e-09		0.551	0.4	0.00205344		0.095	0.413	8.03289e-13		0.344	0.511	3.90979e-11
RS	0.336	0.288	0.0182667		0.343	0.301	0.287844		0.239	0.304	0.322831		0.284	0.334	0.00826734
RT	0.266	0.223	0.015803		0.172	0.241	0.0127552		0.252	0.237	0.859164		0.228	0.25	0.181261
RV	0.325	0.291	0.0839981		0.129	0.313	1.35306e-14		0.179	0.303	0.186316		0.309	0.29	0.300757
RW	0.055	0.057	0.859859		0.112	0.052	0.00698325		0.012	0.057	0.000752982		0.052	0.063	0.166599
RY	0.195	0.137	7.19496e-05		0.205	0.152	0.0520885		0.082	0.156	0.0857151		0.131	0.193	4.06431e-06
SA	0.471	0.493	0.357166		0.357	0.495	0.000575123		0.145	0.49	6.6324e-11		0.513	0.444	0.00267189
SC	0.085	0.129	4.35256e-05		0.112	0.115	0.87826		0.076	0.116	0.217984		0.132	0.089	8.87103e-05
SD	0.319	0.314	0.783128		0.247	0.32	0.0207868		0.138	0.317	0.00117156		0.324	0.303	0.255652
SE	0.318	0.424	1.29805e-07		0.486	0.384	0.0215273		0.289	0.391	0.169303		0.42	0.344	0.000145322
SF	0.252	0.275	0.174353		0.319	0.264	0.139392		0.443	0.266	0.0886103		0.268	0.268	0.992024
SG	0.613	0.552	0.0318188		0.427	0.581	0.000792207		0.707	0.57	0.290392		0.562	0.586	0.37367
SH	0.15	0.141	0.509041		0.112	0.146	0.0974971		0.018	0.145	3.79037e-11		0.146	0.14	0.633848
SI	0.279	0.333	0.00343223		0.219	0.322	0.000477287		0.337	0.316	0.858927		0.345	0.271	4.78771e-05
SK	0.401	0.353	0.0225265		0.398	0.367	0.450163		0.229	0.37	0.0329508		0.351	0.396	0.0256407
SL	0.501	0.588	0.000524957		0.453	0.567	0.00994226		0.204	0.564	2.13146e-08		0.608	0.485	4.06155e-07
SM	0.115	0.147	0.00940065		0.097	0.139	0.0504625		0.156	0.136	0.754126		0.152	0.113	0.00143033
SN	0.264	0.336	0.000116346		0.2	0.32	5.72391e-05		0.216	0.314	0.188193		0.352	0.253	4.86283e-08
SP	0.452	0.429	0.331251		0.506	0.432	0.141599		0.14	0.439	6.62885e-12		0.426	0.452	0.258455
SQ	0.383	0.394	0.609278		0.445	0.387	0.184517		1.187	0.382	4.38567e-07		0.375	0.415	0.052411
SR	0.457	0.368	6.2574e-05		0.424	0.395	0.494096		0.382	0.397	0.889411		0.362	0.45	3.79115e-05
SS	0.603	0.701	0.00213783		0.536	0.678	0.02663		0.318	0.673	6.84393e-05		0.724	0.584	6.56886e-06
ST	0.45	0.483	0.157946		0.391	0.478	0.0350752		0.433	0.473	0.67422		0.493	0.44	0.018306
SV	0.356	0.414	0.00605273		0.282	0.403	0.00119003		0.168	0.398	5.33206e-06		0.432	0.339	5.40479e-06
SW	0.126	0.099	0.0248145		0.145	0.105	0.144124		0	0.109	2.54978e-85		0.096	0.126	0.010134
SY	0.228	0.231	0.829918		0.251	0.229	0.509078		0.194	0.231	0.676283		0.23	0.23	0.983584
TA	0.42	0.482	0.00688578		0.288	0.473	6.46272e-07		0.154	0.465	9.59487e-10		0.507	0.391	1.76385e-07
TC	0.126	0.109	0.15081		0.022	0.12	1.86545e-22		0.07	0.115	0.18714		0.118	0.108	0.388878
TD	0.254	0.317	0.000441254		0.36	0.293	0.0962735		0.15	0.298	0.00847886		0.316	0.268	0.00728803
TE	0.347	0.423	0.00041422		0.372	0.4	0.480826		0.398	0.399	0.991187		0.429	0.352	0.000312816
TF	0.222	0.233	0.513425		0.13	0.236	1.4562e-05		0.604	0.226	0.0111602		0.237	0.218	0.233813
TG	0.427	0.446	0.406113		0.192	0.456	3.40013e-16		0.264	0.442	0.0144288		0.475	0.385	3.75564e-05
TH	0.137	0.148	0.360114		0.058	0.15	1.78091e-08		0.052	0.145	0.000433363		0.159	0.122	0.00191333
TI	0.285	0.317	0.107042		0.165	0.316	2.7163e-07		0.343	0.306	0.660691		0.332	0.268	0.000549565
TK	0.332	0.339	0.721275		0.289	0.34	0.155361		0.328	0.337	0.918596		0.344	0.325	0.314429
TL	0.439	0.54	3.06845e-05		0.309	0.521	7.70604e-08		0.432	0.509	0.500692		0.566	0.418	4.02846e-10
TM	0.08	0.101	0.042121		0.072	0.095	0.180589		0.037	0.095	0.0103903		0.105	0.077	0.00665416
TN	0.34	0.317	0.268749		0.206	0.332	2.38197e-05		0.141	0.326	0.000361009		0.332	0.313	0.341192
TP	0.505	0.392	2.69731e-06		0.363	0.432	0.126685		0.178	0.431	2.25562e-05		0.398	0.474	0.00093108
TQ	0.271	0.294	0.234553		0.254	0.289	0.29651		0.142	0.288	0.000660373		0.301	0.265	0.0524992
TR	0.265	0.24	0.156482		0.183	0.252	0.0166303		0.159	0.249	0.176117		0.247	0.249	0.909151
TS	0.433	0.46	0.256416		0.207	0.468	1.39118e-17		0.307	0.453	0.0956101		0.489	0.394	3.02644e-05
TT	0.491	0.527	0.193057		0.323	0.528	1.36334e-07		0.292	0.518	0.0045438		0.552	0.459	0.000431608
TV	0.366	0.439	0.000629698		0.342	0.421	0.0330419		0.269	0.418	0.0385236		0.452	0.359	8.61573e-06
TW	0.125	0.06	4.97963e-08		0.091	0.08	0.570796		0.013	0.081	1.38162e-06		0.057	0.116	3.37031e-08
TY	0.188	0.191	0.849251		0.151	0.192	0.132611		0.362	0.188	0.0481463		0.192	0.187	0.734171
VA	0.432	0.471	0.0808651		0.367	0.465	0.00814482		0.182	0.461	2.33031e-05		0.487	0.415	0.000832786
VC	0.092	0.093	0.88996		0.124	0.091	0.211176		0	0.094	3.64894e-73		0.092	0.094	0.793828
VD	0.334	0.332	0.913683		0.407	0.328	0.0551912		0.17	0.335	0.000869253		0.327	0.341	0.46673
VE	0.382	0.383	0.957445		0.411	0.381	0.443567		0.306	0.384	0.358221		0.382	0.385	0.88341
VF	0.215	0.21	0.723167		0.26	0.208	0.132416		0.072	0.213	0.00109263		0.207	0.219	0.456188
VG	0.385	0.407	0.332157		0.178	0.415	9.42179e-16		0.175	0.402	5.00981e-05		0.434	0.347	2.93148e-05
VH	0.118	0.105	0.282465		0.058	0.113	0.000530353		0.062	0.11	0.106833		0.111	0.107	0.683009
VI	0.283	0.266	0.333419		0.182	0.277	0.00031715		0.384	0.27	0.219921		0.272	0.27	0.882752
VK	0.334	0.363	0.1675		0.363	0.353	0.793089		0.33	0.354	0.828786		0.363	0.338	0.220609
VL	0.537	0.614	0.00314529		0.536	0.593	0.261956		0.424	0.591	0.0792158		0.625	0.533	0.000325787
VM	0.083	0.079	0.734312		0.103	0.079	0.30003		0.074	0.08	0.861909		0.077	0.086	0.376838
VN	0.249	0.261	0.47195		0.266	0.257	0.779338		0.129	0.259	0.012039		0.263	0.248	0.374805
VP	0.378	0.364	0.504059		0.632	0.351	1.24088e-07		0.546	0.367	0.139155		0.334	0.423	1.52275e-05
VQ	0.213	0.247	0.0355673		0.177	0.24	0.0157215		0.338	0.235	0.240829		0.253	0.211	0.0073155
VR	0.289	0.294	0.807334		0.343	0.289	0.171016		0.154	0.294	0.00910984		0.291	0.294	0.865667
VS	0.395	0.429	0.112114		0.242	0.43	4.09098e-08		0.316	0.419	0.161372		0.45	0.368	8.52202e-05
VT	0.444	0.499	0.0247026		0.215	0.499	1.62534e-17		0.305	0.484	0.0547316		0.532	0.404	5.16351e-08
VV	0.428	0.424	0.864463		0.313	0.433	0.00253838		0.304	0.427	0.120748		0.438	0.407	0.174031
VW	0.077	0.059	0.06607		0.019	0.068	1.40693e-07		0.151	0.064	0.167113		0.062	0.07	0.350068
VY	0.185	0.204	0.211669		0.218	0.197	0.535317		0.11	0.199	0.0385054		0.204	0.188	0.275927
WA	0.097	0.07	0.0101604		0.077	0.079	0.92838		0	0.08	1.37141e-61		0.07	0.091	0.035866
WC	0.019	0.023	0.383597		0.1	0.016	0.000652041		0	0.022	1.01207e-18		0.015	0.031	0.00478687
WD	0.099	0.061	0.000306336		0.106	0.071	0.10303		0.028	0.074	0.0982176		0.057	0.098	2.36138e-05
WE	0.068	0.057	0.187749		0.085	0.059	0.160063		0	0.061	1.49477e-54		0.055	0.069	0.0869777
WF	0.047	0.033	0.0633712		0.01	0.039	0.000181153		0	0.038	1.26482e-30		0.036	0.039	0.564628
WG	0.138	0.124	0.273581		0.168	0.125	0.119219		0.074	0.129	0.0735261		0.12	0.141	0.0902443
WH	0.042	0.016	1.55188e-05		0.008	0.025	0.00491495		0	0.024	8.88761e-24		0.017	0.036	0.000389469
WI	0.086	0.05	0.000673892		0.031	0.064	0.00283239		0.073	0.062	0.792604		0.052	0.077	0.00663237
WK	0.11	0.049	1.36016e-08		0.025	0.071	1.28718e-06		0	0.069	2.39233e-54		0.052	0.094	1.29307e-05
WL	0.095	0.08	0.16891		0.059	0.087	0.0859852		0.058	0.085	0.357986		0.083	0.088	0.61021
WM	0.022	0.038	0.00371991		0.02	0.034	0.139608		0	0.033	4.78398e-28		0.041	0.021	0.000423201
WN	0.09	0.056	0.00070864		0.051	0.068	0.217944		0.138	0.066	0.243764		0.055	0.085	0.00116225
WP	0.047	0.027	0.00253292		0.01	0.035	3.97843e-05		0.021	0.033	0.398898		0.029	0.04	0.0520757
WQ	0.05	0.054	0.669015		0.055	0.052	0.823449		0.21	0.051	0.0349958		0.051	0.055	0.551731
WR	0.076	0.059	0.0610826		0.167	0.058	7.72155e-05		0	0.065	3.25378e-56		0.049	0.089	1.03713e-05
WS	0.069	0.051	0.042494		0.04	0.058	0.247016		0.009	0.057	3.18645e-07		0.053	0.063	0.222496
WT	0.068	0.06	0.306581		0.028	0.065	0.00335179		0.039	0.063	0.30902		0.063	0.061	0.808402
WV	0.076	0.074	0.808531		0.053	0.076	0.145936		0.013	0.075	8.91023e-06		0.077	0.071	0.496984
WW	0.014	0.015	0.851842		0	0.016	9.91738e-13		0	0.015	9.92649e-13		0.017	0.012	0.204165
WY	0.039	0.043	0.629654		0.08	0.039	0.0193649		0.014	0.042	0.0470424		0.039	0.045	0.402414
YA	0.17	0.18	0.51786		0.181	0.177	0.884879		0.07	0.178	0.00285228		0.182	0.169	0.386913
YC	0.056	0.075	0.0427393		0.107	0.067	0.0659386		0.047	0.069	0.372635		0.073	0.064	0.353403
YD	0.189	0.202	0.418075		0.223	0.196	0.413778		0.154	0.198	0.396553		0.2	0.194	0.653506
YE	0.211	0.181	0.0459797		0.11	0.196	1.99263e-05		0.169	0.191	0.655719		0.188	0.194	0.6965
YF	0.13	0.135	0.675082		0.113	0.135	0.344138		0.146	0.134	0.807296		0.138	0.128	0.423409
YG	0.238	0.192	0.00556364		0.21	0.207	0.925		0.03	0.209	1.63241e-19		0.193	0.228	0.0266825
YH	0.075	0.07	0.607733		0.101	0.07	0.115022		0.025	0.072	0.0106596		0.068	0.078	0.260907
YI	0.197	0.176	0.157002		0.117	0.187	0.00160532		0.102	0.184	0.033158		0.183	0.182	0.919168
YK	0.171	0.201	0.0383826		0.215	0.19	0.42634		0.06	0.193	2.38437e-06		0.202	0.174	0.0575497
YL	0.24	0.276	0.0453474		0.403	0.255	0.00144835		0.306	0.264	0.605179		0.262	0.267	0.774013
YM	0.059	0.041	0.0226843		0.014	0.049	9.65686e-06		0.009	0.047	3.86111e-05		0.044	0.051	0.370444
YN	0.156	0.169	0.332563		0.131	0.167	0.117629		0.099	0.166	0.109427		0.174	0.15	0.0705794
YP	0.182	0.176	0.723581		0.374	0.165	1.48162e-07		0.877	0.17	1.15261e-06		0.144	0.231	2.34363e-09
YQ	0.198	0.172	0.0825464		0.361	0.168	1.64911e-06		0.292	0.179	0.235379		0.15	0.226	2.31409e-07
YR	0.221	0.144	5.75474e-07		0.062	0.176	1.58247e-10		0.041	0.17	0.000430089		0.154	0.191	0.0100796
YS	0.226	0.221	0.795061		0.34	0.215	0.00120551		0.269	0.222	0.491396		0.208	0.245	0.0234015
YT	0.202	0.217	0.366879		0.224	0.211	0.680914		0.177	0.212	0.543624		0.216	0.205	0.454953
YV	0.187	0.188	0.940148		0.225	0.185	0.171957		0.107	0.189	0.0962736		0.186	0.191	0.720196
YW	0.062	0.029	3.26039e-05		0.022	0.041	0.0588947		0.058	0.039	0.709288		0.03	0.055	0.000263042
YY	0.15	0.144	0.664304		0.156	0.145	0.664509		0.07	0.146	0.0102134		0.144	0.148	0.723034
